# Supplementary material for: Accurate Physical Property Predictions via Deep Learning
Source: Molecules. 2022 Mar 3;27(5):1668. doi: 10.3390/molecules27051668 (PMC8912091; doi:10.3390/molecules27051668)
Supplement: Supplementary file 1 [file molecules-27-01668-s001.zip]

Archive with 1 entries (1 files):
- molecules-1578034-supplementary.pdf
